# Supplementary material for: Adaptation of Saccharomyces Species to High-Iron Conditions
Source: Int J Mol Sci. 2022 Nov 12;23(22):13965. doi: 10.3390/ijms232213965 (PMC9693265; doi:10.3390/ijms232213965)
Supplement: Supplementary file 1 [file ijms-23-13965-s001.zip]

Archive with 6 entries (6 files):
- .DS_Store
- Supplementary Figures.pdf
- Table S1_proofs.xlsx
- Table S2 v2 final copia.xlsx
- Table S3 v2 final copia.pdf
- Table S4 v2 final copia.xlsx
