# Supplementary material for: Adaptation of Saccharomyces Species to High-Iron Conditions
Source: Int J Mol Sci. 2022 Nov 12;23(22):13965. doi: 10.3390/ijms232213965 (PMC9693265; doi:10.3390/ijms232213965)
Supplement: Supplementary file 1 [file ijms-23-13965-s001.zip › Table S1_proofs.xlsx]

## Sheet: Hoja1
Table S1. Strains charasteristics
Abbreviation	Species	Strain	Synonym	PYCC code	Geographical origin	Isolation source	Clade	Ploidy	Heterozygosity	Aneuplodies	Sequenced Genome	Illumina Accession number	Acc no. Genome (fastANI Tree)
Sc1	S. cerevisiae	UWOPS03-461.4			Asia (Malaysia)	Nectar of bertam palm tree flowers	19.Malaysian	Diploid	0	Euploid	PacBio1	Yue et al., 2017	GCA_002058095.1
Sc2	S. cerevisiae	CECT10131			Europe (Spain)	Flower of Centaurea alba	8.Mixed origin	Diploid	0.0262303	Euploid	Illumina2	Peter et al., 2018	No Uploaded by Peter
Sc3	S. cerevisiae	CECT10711	Kyokai6		Asia (Japan)	Sake	25.Sake	Diploid	0.0918609	Euploid	Illumina2	ERR1309002	No Uploaded by Peter
Sc4	S. cerevisiae	CECT10120			Europe (Spain)	Fruit of Arbutus unedo	8.Mixed origin	Diploid		Euploid	Illumina2	ERR1309498	No Uploaded by Peter
Sc5	S. cerevisiae	CLIB219-2B	CBS5287		Europe (Russia)	Grape	18. Far East Asia	Haploid	Not applicable	Euploid	Illumina2	ERR1308618	No Uploaded by Peter
Sc6	S. cerevisiae	YPS128			USA (Pennsylvania)	Soil beneath Quercus alba	23. North American oak	Diploid		Euploid	PacBio1	Yue et al., 2017	GCA_002057995.1
Sc7	S. cerevisiae	YJM978			Europe (Italy)	Human, Clinical	1. Wine/European (subclade 2)	Diploid		Euploid	Illumina2	SRR800791	No Uploaded by Peter
Sc8	S. cerevisiae	CECT11032	CBS459, No. 308		Europe (Italy)	Grape must	1. Wine/European	Diploid		Euploid	Illumina2	ERR1308651	No Uploaded by Peter
Sc9	S. cerevisiae	BY4743	ATCC 201390			Laboratory		Diploid		Euploid			ATCC
Sp1	S. paradoxus	yHDPN24	LL2012-007	PYCC 7935	Québec (Canada)	Bark of Acer sp.	America C	Diploid	0.0260121	Euploid	Illumina3	Peris et al., 2022	GCA_918281175
Sp2	S. paradoxus	N44	yHDPN429	PYCC 7968	Russia	Flux of Quercus mongolica	Far East	Diploid	0.000465839	Euploid	PacBio2	SRR4074394	GCA_002079085.1
Sp3	S. paradoxus	YPS138			USA (Pennsylvania)	Soil beneath Quercus velutina	America B	Diploid	0.0338981	Euploid	PacBio2	SRR4074411	GCA_002079115.1
Sp4	S. paradoxus	CBS432	FM472		Europe (Russia)	Sap exudate of tree	EU	Diploid	0.0462618	Euploid	PacBio2	SRR4074385	GCA_002079055.1
Sj	S. jurei	NCYC3947	D5088		Europe (France)	Bark of Oak sp.	EU	Diploid	0.0232948	Euploid	PacBio4	ERR2348785	GCA_900290405.1
Sm1	S. mikatae	yHAB336	SDPGP3=15	PYCC 7644	Shandong (China)	Bark of Malus domestica	Asia B	Diploid	0.0213484	Euploid	Illumina3	Peris et al., 2022	GCA_918272125
Sm2	S. mikatae	IFO1815	yHAB8	PYCC 7518	Asia (Japan)	Soil	Asia A	Diploid	0.0259754	Euploid	Illumina3	Peris et al., 2022	GCA_918250775
Sk1	S. kudriavzevii	IFO1802	yHAB7	PYCC 7517	Asia (Japan)	Decayed leaf	Asia A	Diploid	0.105624	ChrI (2n-1)	Illumina3	Peris et al., 2022	GCA_918252685
Sk2	S. kudriavzevii	ZP591	FM1009	PYCC 7930	Alentejo (Portugal)	Bark of Quercus pyrenaica	EU	Diploid	0.0324909	Euploid	Illumina3	Peris et al., 2022	GCA_918268175
Sk3	S. kudriavzevii	IFO1803	FM1296	PYCC 7514	Asia (Japan)	Decayed leaf	Asia B	Diploid	0.105624	Euploid	Illumina3	Peris et al., 2022	GCA_918257225
Sa1	S. arborícola	CBS10644			Asia (China)	Bark of Quercus fabri	Asia A	Diploid		Euploid	Illumina5	Peris et al., 2022	No Uploaded by Liti
Sa2	S. arborícola	ZP960	yHDPN432	PYCC 7970	West Coast (New Zealand)	Cyttaria nigra, Nothofagus menziesii	Oceania	Diploid	0.014347	Euploid	Illumina3	Peris et al., 2022	GCA_918268255
Se1	S. eubayanus	yHCT69	27-1	PYCC 7880	Chubut (Argentina)	Bark of Nothofagus dombeyi	Patagonia B/HOL	Diploid	0.0632175	Euploid	Illumina3	Peris et al., 2022	GCA_918298305
Se2	S. eubayanus	yHRVM107		PYCC 8021	USA (North Carolina)	Bark of Pinus taeda	Patagonia B/HOL	Diploid	0.0241114	Euploid	Illumina3	SRR3294512	Sac2.0 Github
Su1	S. uvarum	yHAB60	CRUB 1588,7	PYCC 7538	Unknown (Probably Argentina)	Unknown (wild environment)	HOL/SA-A	Diploid	0.0471047	Euploid	Illumina3	Peris et al., 2022	Sac2.0 Github
Su2	S. uvarum	CBS7001	FM1132	PYCC 7506	Europe (Spain)	Mesophylax adopersus	HOL-EU	Diploid	0.0992652	Euploid	Illumina3	Peris et al., 2022	GCA_918261815
Su3	S. uvarum	yHAB521	CR10-E1	PYCC 7820	Río Negro (Argentina)	Cyttaria hariotti on Nothofagus antarctica	SA-B	Diploid	0.0376854	Euploid	Illumina3	Peris et al., 2022	GCA_918280685
Su4	S. uvarum	ZP964	yHDPN433	PYCC 7971	West Coast (New Zealand)	Bark of Nothofagus solandri var. solandri	Australasia	Diploid	0.0427191	Euploid	Illumina3	Peris et al., 2022	GCA_918269355
Su5	S. uvarum	yHCT77	FM1277	PYCC 7886	Oregon (USA)	Soil Quercos garryana	HOL-NA	Diploid	0.0477697	Euploid	Illumina3	Peris et al., 2022	GCA_918221285
1	Yue, J.X.; Li, J.; Aigrain, L.; Hallin, J.; Persson, K.; Oliver, K.; Bergstrom, A.; Coupland, P.; Warringer, J.; Lagomarsino, M.C.; et al. Contrasting evolutionary genome dynamics between domesticated and wild yeasts. Nat Genet 2017, 49, 913-924, doi:10.1038/ng.3847.
2	Peter, J.; De Chiara, M.; Friedrich, A.; Yue, J.X.; Pflieger, D.; Bergstrom, A.; Sigwalt, A.; Barre, B.; Freel, K.; Llored, A.; et al. Genome evolution across 1,011 Saccharomyces cerevisiae isolates. Nature 2018, 556, 339-344, doi:10.1038/s41586-018-0030-5.
3	Peris, D.; Ubbelohde, E.J.; Kuang, M.C.; Kominek, J.; Langdon, Q.K.; Adams, M.; Koshalek, J.A.; Hulfachor, A.B.; Opulente, D.A.; Hall, D.J.; et al. Macroevolutionary diversity of traits and genomes in the model yeast genus Saccharomyces. bioRxiv 2022, doi:10.1101/2022.03.30.486421.
4	Naseeb, S.; Alsammar, H.; Burgis, T.; Donaldson, I.; Knyazev, N.; Knight, C.; Delneri, D. Whole Genome Sequencing, de Novo Assembly and Phenotypic Profiling for the New Budding Yeast Species Saccharomyces jurei. G3 (Bethesda) 2018, 8, 2967-2977, doi:10.1534/g3.118.200476.
5	Liti, G.; Nguyen Ba, A.N.; Blythe, M.; Müller, C.A.; Bergström, A.; Cubillos, F.A.; Dafhnis-Calas, F.; Khoshraftar, S.; Malla, S.; Mehta, N.; et al. High quality de novo sequencing and assembly of the Saccharomyces arboricolus genome. BMC genomics 2013, 14:69, doi:https://doi.org/10.1186/1471-2164-14-69.
