# Supplementary material for: Adaptation of Saccharomyces Species to High-Iron Conditions
Source: Int J Mol Sci. 2022 Nov 12;23(22):13965. doi: 10.3390/ijms232213965 (PMC9693265; doi:10.3390/ijms232213965)
Supplement: Supplementary file 1 [file ijms-23-13965-s001.zip › Table S2 v2 final copia.xlsx]

## Sheet: Hoja1
Table S2. Oligonucleotides used in this work
ACT1-qPCR-F Saccharomyces	CGAAAGATTCAGAGCCCCAG
ACT1-qPCR-R Saccharomyces	TCCTTTTGCATTCTTTCGGC
CCC1-qPCR-F Sa	ATTATCGGGCTGAGCGATGGCT
CCC1-qPCR-F Sc	ATTATCGGGCTAAGCGACGGTT
CCC1-qPCR-F Se	ATTATTGGGCTGAGCGATGGTT
CCC1-qPCR-F Sk1	ATCATTGGGCTGAGCGATGGTT
CCC1-qPCR-F Sk2	ATCATAGGGCTGAGCGATGGTT
CCC1-qPCR-F Sm	ATTATCGGACTGAGCGATGGTT
CCC1-qPCR-F Sp	ATTATCGGGCTGAGCGACGGTT
CCC1-qPCR-F Su	ATTATCGGGCTGAGCGATGGTT
CCC1-qPCR-R Sa/Sp/Sk	AATTTTGCATCACCAAGTGAAGATAG
CCC1-qPCR-R Sc	AATTTCGCATCACCAAGTGAAGATAG
CCC1-qPCR-R Se	AATTTTGCATCACCAAGGGAAGATAA
CCC1-qPCR-R Sm	AATTTTGCATCACCAAGTGACGATAG
CCC1-qPCR-R Su	AATTTTGCATCACCAAGGGAAGATAG
FET4-qPCR F Sc, Sa y Sp	TGGATTGGTATTGGTTCGC
FET4-qPCR F Sk, Se y Su ZP964	TGGATTGGTATTGGTGCGC
FET4-qPCR F Sm IFO1815	TGGATTGGTATTGGTACGC
FET4-qPCR F Sm yHAB336 y Sj	TGGATCGGTATTGGTACGC
FET4-qPCR F Su	TGGATTGCTATTGGTGCGC
FET4-qPCR R Sa	CCAACCAAACCAGTGTATGTACC
FET4-qPCR R Se y Su	CCAACCAAACCTGTGTATGTACC
FET4-qPCR R Sj	CCAACTAAACCCGTGTATGTACC
FET4-qPCR R Sk y Sm IFO1815	CCAACTAAACCTGTGTATGTACC
FET4-qPCR R Sm yHAB336	CCAACCAAACCCGTGTATGTACC
FET4-qPCR R Sp y Sc	CCAATTAAACCTGTGTATGTACC
GRX4-qPCR F Sa y Su	AGCTAGTACAGGCTGCGCC
GRX4-qPCR F Sc	AGCTAGTACAAGCTGCACC
GRX4-qPCR F Sk	AGCTAGTACAGGCTGCTCC
GRX4-qPCR F Se	AGCTAGTACAGGCGGCGCC
GRX4-qPCR F Sj	AACTCGTGCAAGCGGCGCC
GRX4-qPCR F Sm	AGCTAGTGCAAGCAGCACC
GRX4-qPCR F Sp	AGCTAGTGCAAGCTGCGCC
GRX4-qPCR R Sa ZP960 y Se	TCAGGATCTTCTTCTATGGATTCC
GRX4-qPCR R Sc,Sp y Sa CBS10644	TCAGGATCTTCTTCTATAGATTC
GRX4-qPCR R Sj y Sm	TCAGGATCCTCTTCTATCGATTC
GRX4-qPCR R Sk	TCAGGATCCTCTTCTATAGATTCC
GRX4-qPCR R Su	TCAGAGTCTTCTTCTATGGATTC
GRX4-qPCR R Su ZP964	CAGAATCTTCTTCTATGGATTC
SOD2-qPCR F Sa, Se, Su, Sm, Sj, Sk y Sp	CAAACCTACAACCAAGACAC
SOD2-qPCR F Sc	CAAACCTACAACCAGGATAC
SOD2-qPCR R Sa, Su y Sj R	TAGTAGGCATGTTCCCAG
SOD2-qPCR R Sk, Se, Su ZP964, Sp y Sc	TAGTAGGCGTGTTCCCAG
SOD2-qPCR R Sm	TAGTAGGCATGCTCCCAG
TRX2-qPCR F Sa, Su, Sm, Sj, Sp y Se	CCACATGGTGTGGTCCAT
TRX2-qPCR F Sc y Su CBS7001	CCACATGGTGTGGGCCAT
TRX2-qPCR F Sk	CCACATGGTGCGGTCCAT
TRX2-qPCR R Sa	AGTAGGCATGGAGGAAACTTC
TRX2-qPCR R Sc	GGTAGGCATGGAAGAAACTTC
TRX2-qPCR R Se y Su	GGTAGGCATGGAGGAGACTTC
TRX2-qPCR R Sj	GGTGGGCATGGAGGAGACTTC
TRX2-qPCR R Sk	GGTAGGCATAGAGGAGACTTC
TRX2-qPCR R Sp	GGTAGGCATGGAAGAGACTTC
TSA1-qPCR F Sa	TGAAGAACAAGGTGCTCAAG
TSA1-qPCR F Sc	CGAAGAACAAGGCGCTCAAG
TSA1-qPCR F Se, Su ZP964 y yHAB521	CGAAGAACAAGGTGCGCAAG
TSA1-qPCR F Sj, Sp y Su	CGAAGAACAAGGTGCTCAAG
TSA1-qPCR F Sk	CGAAGCACAGGGTGCTCAGG
TSA1-qPCR F Sk IFO1803	CGAAGCGCAGGGTGCTCAA
TSA1-qPCR F Sm	CGAAGAGCAAGGTGCCCAA
TSA1-qPCR R-Saccharomyces	CCCAAACCACCTTCCTTTCTTG
TYW1-qPCR R Sa	GGTTTGTACCGTGTCTCCAACA
TYW1-qPCR F Sa, Se y Su	GATGGACCAAGAACGAACTACG
TYW1-qPCR F Sc y Sp	GATGGACTAAGAATGAACTACG
TYW1-qPCR F Sj y Sm	GATGGACCAAGAACGAACTTCG
TYW1-qPCR F Sk	GATGGACCAAGAATGAGCTACG
TYW1-qPCR F Sk IFO1803	GATGGACCAAGAACGAGCTACG
TYW1-qPCR R Se	GATTCGTACCATGTCTCCAACA
TYW1-qPCR R Sj y Sm	GATTCGTACCATGCCTCCAACA
TYW1-qPCR R Sp y Sc	GATTTGTACCATGCCTCCAACA
TYW1-qPCR R Su y Sk	GGTTCGTACCATGTCTCCAACA
YAP1-qPCR F Sc, Sp y Sa	TCGATGGATTGGTTAGATAA
YAP1-qPCR F Sj	TCGATGGATTGGCTAGATAA
YAP1-qPCR F Sk	TCCATGGATTGGCTAGATAA
YAP1-qPCR F Sm	TCAATGGATTGGCTCGATAA
YAP1-qPCR F Su	TCGATGGATTGGCTAGATAA
YAP1-qPCR F-Se	TCGATCGATTGGCTAGATAA
YAP1-qPCR R Sa	CTTGCTCATCAAACTGATTCTC
YAP1-qPCR R Sc	CTTGTTCATCAAATTGGTTTTC
YAP1-qPCR R Se	CTTGTTCATCGAACTGATTCTC
YAP1-qPCR R Sk	CCTGCTCATCAAACTGATTTTC
YAP1-qPCR R Sp	CTTGCTCATCAAACTGATTTTC
YAP1-qPCR R Su yHAB521	CTTGTTCATCAAACTGATTTTC
YAP1-qPCR R Su ZP964	CTTGTTCATCGAACTGATTTTC
YAP1-qPCR R Su, Sm y Sj	CTTGTTCATCAAACTGATTCTC
