# Supplementary material for: Adaptation of Saccharomyces Species to High-Iron Conditions
Source: Int J Mol Sci. 2022 Nov 12;23(22):13965. doi: 10.3390/ijms232213965 (PMC9693265; doi:10.3390/ijms232213965)
Supplement: Supplementary file 1 [file ijms-23-13965-s001.zip › Table S4 v2 final copia.xlsx]

## Sheet: Hoja1
Table S.3 Strains growth after 24 hours in high-iron conditions
Strain	OD600 24h	Average	SEM
Sa1 1	1.49198	1.745	0.49992
Sa1 2	1.42218
Sa1 3	2.32085
Sa2 1	1.8846	1.90089	0.234255
Sa2 2	1.6752
Sa2 3	2.14286
Sc1 1	3.91753	3.38821	0.484558
Sc1 2	2.9665
Sc1 3	3.2806
Sc2 1	7.45988	7.34354	0.158337
Sc2 2	7.40752
Sc2 3	7.16322
Sc6 1	8.28875	8.00373	0.524178
Sc6 2	8.32365
Sc6 3	7.3988
Sc7 1	10.2955	10.5805	0.570893
Sc7 2	10.2082
Sc7 3	11.2378
Sc9 1	8.6203	8.87623	0.224376
Sc9 2	8.9693
Sc9 3	9.0391
Se1 1	1.09935	1.02955	0.0987121
Se1 2	0.95975
Se1 3
Se2 1	0.92136	0.814333	0.104778
Se2 2	0.80968
Se2 3	0.71196
Sj 1	2.11145	2.15217	0.829625
Sj 2	1.34365
Sj 3	3.0014
Sk1 1	0.9772	0.692183	0.248216
Sk1 2	0.57585
Sk1 3	0.5235
Sk2 1	1.1168	1.08772	0.254276
Sk2 2	1.3262
Sk2 3	0.82015
Sk3 1	0.87948	0.71894	0.176167
Sk3 2	0.53048
Sk3 3	0.74686
Sm1 1	3.12355	2.90833	0.232867
Sm1 2	2.66113
Sm1 3	2.94033
Sm2 1	5.83703	5.97081	0.246986
Sm2 2	5.81958
Sm2 3	6.25582
Sp1 1	3.6994	3.47837	0.791302
Sp1 2	4.13565
Sp1 3	2.60005
Sp2 1	2.3732	2.26385	0.271802
Sp2 2	1.9544
Sp2 3	2.46394
Sp3 1	6.08656	6.11448	0.190005
Sp3 2	6.3169
Sp3 3	5.93998
Sp4 1	0.881225	0.887042	0.104821
Sp4 2	0.99465
Sp4 3	0.78525
Su1 1	1.1866	1.02083	0.145213
Su1 2	0.95975
Su1 3	0.916125
Su2 1	0.698	0.796883	0.100369
Su2 2	0.898675
Su2 3	0.793975
Su3 1	1.20405	1.29712	0.208185
Su3 2	1.1517
Su3 3	1.5356
Su4 1	1.58446	1.44021	0.128009
Su4 2	1.34016
Su4 3	1.396
Su5 1	0.85854	1.18427	0.294266
Su5 2	1.26338
Su5 3	1.4309
